# Supplementary material for: Utilization of multigene panels in hereditary cancer predisposition testing: analysis of more than 2,000 patients
Source: Genet Med. 2014 Apr 24;16(11):830–7. doi: 10.1038/gim.2014.40 (PMC4225457; doi:10.1038/gim.2014.40)
Supplement: Supplementary Table S1 [file gim201440x1.xls]

## Sheet: Sheet1
Table S1. Summary of genes on cancer panels
GENE	ASSOCIATED SYNDROMES a	ASSOCIATED CANCERS b (Lifetime risk (%) or fold-increase in risk)	NCCN GUIDELINE? 1,2	REFERENCES
APC	Familial Adenomatous Polyposis (FAP)/Attenuated FAP (AFAP)	Colorectal (70% for AFAP, 100% for FAP), Small intestine, Gastric, Thyroid, Pancreatic, Liver, CNS	Y	3,4
ATM	Ataxia Telangiectasia (AT) a	Breast (2 to 4-fold for femalesc), Pancreatic	N	5-7
BARD1	n/a	Breast (up to 3-fold for females), Ovarian	N	8,9
BMPR1A	Juvenile Polyposis Syndrome (JPS)	Colorectal (40-50%), Gastric (up to 21%)	Y	4, 10
SMAD4
BRIP1	Fanconi Anemia a	Breast (up to 2 to 3-fold for females), Ovarian	N	8,9,11
CDH1	Hereditary Diffuse Gastric Cancer	Diffuse gastric (67-83%), Lobular breast (39-52% for females)	N	12,13
CHEK2	n/a	Breast (2-fold for femalesd), Prostate, Colorectal (2-fold), Thyroid, Ovarian, Kidney	N	9,14-17
EPCAM	Lynch Syndrome	Colorectal (15-82%), Endometrial (15-60%), Gastric (6-13%), Ovarian (4-12%), Small intestine, Hepatobiliary, Upper urinary tract, CNS, Sebaceous gland	Y	18-23
MLH1
MSH2
MSH6
PMS2
MRE11A	Ataxia Telangiectasia- Like Disorder a	Breast (up to 3-fold for females), Ovarian	N	8,9
MUTYH	MUTYH-Associated Polyposis (MAP) a	Colorectal (80%), Breast cancer (females), Duodenal, Gastric, Endometrial	Y	24-27
NBN	Nijmegen Breakage Syndrome (NBS) a	Breast (up to 3-fold for females), Ovarian	N	9,28
PALB2	Fanconi Anemia a	Breast (2 to 4-fold for females), Pancreatic, Ovarian	N	9,29-31
PTEN	PTEN-Hamartoma Tumor Syndrome, Cowden Syndrome	Breast (50-85%), Colorectal (9%), Endometrial (10-28%), Thyroid (10-35), Kidney (34%), Melanoma (6%)	Y	32,33
RAD50	Nijmegen Breakage Syndrome Like Disorder a	Breast (up to 3-fold for females), Ovarian	N	8,9
RAD51C	Fanconi Anemia a	Breast (up to 3-fold for females), Ovarian (9%)	N	8,9,34,35
STK11	Peutz Jeghers Syndrome (PJS)	Gastrointestinal (up to 57%), Breast (up to 45% for females), Pancreatic, Lung, Cervical, Ovarian	Y	36
TP53	Li-Fraumeni Syndrome (LFS)	Breast (female premenopausal), Brain, Sarcoma, Adrenocortical carcinoma, Others (68-93% lifetime risk for cancer)	Y	37
a Syndromes are associated with biallelic mutations in the genes listed. With the exception of MUTYH, associated cancers specified in this table are for monoallelic mutation carriers.
b Cancer risks are not yet well-defined for all cancers associated with these genes to date. If known, cancer risks are expressed by lifetime cancer risk or fold-increase in cancer risk.
c Higher risks have been reported for evolutionarily-unlikely missense variants in the 3’ protein functional domains 38. For example, p.V2424G (c.7271T>G), has been estimated to confer a cumulative breast cancer risk of 52- 69% 39-41.
d Higher risks have been reported for mutation-positive females with a family history of breast cancer (e.g. 44% for female CHEK2 mutation carriers with both a first- and second-degree relative with breast cancer) 42.
REFERENCES
1	The NCCN Clinical Practice Guidelines in OncologyTM Genetic/Familial High-Risk Assessment: Breast and Ovarian V1.2014. National Comprehensive Cancer Network, Inc. 2013; http://www.nccn.org/.
2	The NCCN Clinical Practice Guidelines in OncologyTM Genetic/Familial High-Risk Assessment: Colorectal V1.2014. National Comprehensive Cancer Network, Inc. 2014; http://www.nccn.org/.
3	Burt RW, Leppert MF, Slattery ML, et al. Genetic testing and phenotype in a large kindred with attenuated familial adenomatous polyposis. Gastroenterology. Aug 2004;127(2):444-451.
4	Jasperson KW. Genetic testing by cancer site: colon (polyposis syndromes). Cancer J. Jul-Aug 2012;18(4):328-333.
5	Easton DF. Cancer risks in A-T heterozygotes. Int J Radiat Biol. Dec 1994;66(6 Suppl):S177-182.
6	Roberts NJ, Jiao Y, Yu J, et al. ATM mutations in patients with hereditary pancreatic cancer. Cancer Discov. Jan 2012;2(1):41-46.
7	Thompson D, Duedal S, Kirner J, et al. Cancer risks and mortality in heterozygous ATM mutation carriers. Journal of the National Cancer Institute. Jun 1 2005;97(11):813-822.
8	Pennington KP, Swisher EM. Hereditary ovarian cancer: beyond the usual suspects. Gynecol Oncol. Feb 2012;124(2):347-353.
9	Walsh T, Casadei S, Lee MK, et al. Mutations in 12 genes for inherited ovarian, fallopian tube, and peritoneal carcinoma identified by massively parallel sequencing. Proceedings of the National Academy of Sciences of the United States of America. Nov 1 2011;108(44):18032-18037.
10	Aretz S, Stienen D, Uhlhaas S, et al. High proportion of large genomic deletions and a genotype phenotype update in 80 unrelated families with juvenile polyposis syndrome. Journal of medical genetics. Nov 2007;44(11):702-709.
11	Rafnar T, Gudbjartsson DF, Sulem P, et al. Mutations in BRIP1 confer high risk of ovarian cancer. Nature genetics. Nov 2011;43(11):1104-1107.
12	Kaurah P, MacMillan A, Boyd N, et al. Founder and recurrent CDH1 mutations in families with hereditary diffuse gastric cancer. JAMA : the journal of the American Medical Association. Jun 6 2007;297(21):2360-2372.
13	Pharoah PD, Guilford P, Caldas C, International Gastric Cancer Linkage C. Incidence of gastric cancer and breast cancer in CDH1 (E-cadherin) mutation carriers from hereditary diffuse gastric cancer families. Gastroenterology. Dec 2001;121(6):1348-1353.
14	Consortium CBCC-C. CHEK2*1100delC and susceptibility to breast cancer: a collaborative analysis involving 10,860 breast cancer cases and 9,065 controls from 10 studies. American journal of human genetics. Jun 2004;74(6):1175-1182.
15	Cybulski C, Gorski B, Huzarski T, et al. CHEK2 is a multiorgan cancer susceptibility gene. American journal of human genetics. Dec 2004;75(6):1131-1135.
16	Walsh T, Casadei S, Coats KH, et al. Spectrum of mutations in BRCA1, BRCA2, CHEK2, and TP53 in families at high risk of breast cancer. JAMA : the journal of the American Medical Association. Mar 22 2006;295(12):1379-1388.
17	Xiang HP, Geng XP, Ge WW, Li H. Meta-analysis of CHEK2 1100delC variant and colorectal cancer susceptibility. European journal of cancer. Nov 2011;47(17):2546-2551.
18	Aarnio M, Sankila R, Pukkala E, et al. Cancer risk in mutation carriers of DNA-mismatch-repair genes. International journal of cancer. Journal international du cancer. Apr 12 1999;81(2):214-218.
19	Hampel H, Stephens JA, Pukkala E, et al. Cancer risk in hereditary nonpolyposis colorectal cancer syndrome: later age of onset. Gastroenterology. Aug 2005;129(2):415-421.
20	Watson P, Vasen HF, Mecklin JP, et al. The risk of extra-colonic, extra-endometrial cancer in the Lynch syndrome. International journal of cancer. Journal international du cancer. Jul 15 2008;123(2):444-449.
21	Stoffel E, Mukherjee B, Raymond VM, et al. Calculation of risk of colorectal and endometrial cancer among patients with Lynch syndrome. Gastroenterology. Nov 2009;137(5):1621-1627.
22	Capelle LG, Van Grieken NC, Lingsma HF, et al. Risk and epidemiological time trends of gastric cancer in Lynch syndrome carriers in the Netherlands. Gastroenterology. Feb 2010;138(2):487-492.
23	Baglietto L, Lindor NM, Dowty JG, et al. Risks of Lynch syndrome cancers for MSH6 mutation carriers. Journal of the National Cancer Institute. Feb 3 2010;102(3):193-201.
24	Jenkins MA, Croitoru ME, Monga N, et al. Risk of colorectal cancer in monoallelic and biallelic carriers of MYH mutations: a population-based case-family study. Cancer Epidemiol Biomarkers Prev. Feb 2006;15(2):312-314.
25	Rennert G, Lejbkowicz F, Cohen I, Pinchev M, Rennert HS, Barnett-Griness O. MutYH mutation carriers have increased breast cancer risk. Cancer. Apr 15 2012;118(8):1989-1993.
26	Win AK, Cleary SP, Dowty JG, et al. Cancer risks for monoallelic MUTYH mutation carriers with a family history of colorectal cancer. International journal of cancer. Journal international du cancer. Nov 1 2011;129(9):2256-2262.
27	Vogt S, Jones N, Christian D, et al. Expanded extracolonic tumor spectrum in MUTYH-associated polyposis. Gastroenterology. Dec 2009;137(6):1976-1985 e1971-1910.
28	Bogdanova N, Feshchenko S, Schurmann P, et al. Nijmegen Breakage Syndrome mutations and risk of breast cancer. International journal of cancer. Journal international du cancer. Feb 15 2008;122(4):802-806.
29	Rahman N, Seal S, Thompson D, et al. PALB2, which encodes a BRCA2-interacting protein, is a breast cancer susceptibility gene. Nature genetics. Feb 2007;39(2):165-167.
30	Casadei S, Norquist BM, Walsh T, et al. Contribution of inherited mutations in the BRCA2-interacting protein PALB2 to familial breast cancer. Cancer research. Mar 15 2011;71(6):2222-2229.
31	Jones S, Hruban RH, Kamiyama M, et al. Exomic sequencing identifies PALB2 as a pancreatic cancer susceptibility gene. Science. Apr 10 2009;324(5924):217.
32	Hobert JA, Eng C. PTEN hamartoma tumor syndrome: an overview. Genetics in medicine : official journal of the American College of Medical Genetics. Oct 2009;11(10):687-694.
33	Tan MH, Mester JL, Ngeow J, Rybicki LA, Orloff MS, Eng C. Lifetime cancer risks in individuals with germline PTEN mutations. Clinical cancer research : an official journal of the American Association for Cancer Research. Jan 15 2012;18(2):400-407.
34	Loveday C, Turnbull C, Ruark E, et al. Germline RAD51C mutations confer susceptibility to ovarian cancer. Nature genetics. May 2012;44(5):475-476; author reply 476.
35	Pelttari LM, Heikkinen T, Thompson D, et al. RAD51C is a susceptibility gene for ovarian cancer. Human molecular genetics. Aug 15 2011;20(16):3278-3288.
36	Hearle N, Schumacher V, Menko FH, et al. Frequency and spectrum of cancers in the Peutz-Jeghers syndrome. Clinical cancer research : an official journal of the American Association for Cancer Research. May 15 2006;12(10):3209-3215.
37	Hwang SJ, Lozano G, Amos CI, Strong LC. Germline p53 mutations in a cohort with childhood sarcoma: sex differences in cancer risk. American journal of human genetics. Apr 2003;72(4):975-983.
38	Tavtigian SV, Oefner PJ, Babikyan D, et al. Rare, evolutionarily unlikely missense substitutions in ATM confer increased risk of breast cancer. American journal of human genetics. Oct 2009;85(4):427-446.
39	Chenevix-Trench G, Spurdle AB, Gatei M, et al. Dominant negative ATM mutations in breast cancer families. Journal of the National Cancer Institute. Feb 6 2002;94(3):205-215.
40	Bernstein JL, Teraoka S, Southey MC, et al. Population-based estimates of breast cancer risks associated with ATM gene variants c.7271T>G and c.1066-6T>G (IVS10-6T>G) from the Breast Cancer Family Registry. Human mutation. Nov 2006;27(11):1122-1128.
41	Goldgar DE, Healey S, Dowty JG, et al. Rare variants in the ATM gene and risk of breast cancer. Breast cancer research : BCR. 2011;13(4):R73.
42	Cybulski C, Wokolorczyk D, Jakubowska A, et al. Risk of breast cancer in women with a CHEK2 mutation with and without a family history of breast cancer. Journal of clinical oncology : official journal of the American Society of Clinical Oncology. Oct 1 2011;29(28):3747-3752.
