# Supplementary material for: Utilization of multigene panels in hereditary cancer predisposition testing: analysis of more than 2,000 patients
Source: Genet Med. 2014 Apr 24;16(11):830–7. doi: 10.1038/gim.2014.40 (PMC4225457; doi:10.1038/gim.2014.40)
Supplement: Supplementary Table S2 [file gim201440x2.xls]

## Sheet: Sheet1
Table S2. Variant classification scheme for autosomal dominant and X-linked Mendelian diseases a
CLASS	AMBRY CLASSIFICATION	CATEGORY	CRITERIA	Exceptions (New Baseline Class)
5		A	Confirmed de novo alteration in the setting of a new disease in the family	Confirmed de novo alteration in a novel gene with possible disease implications (4)
		1 needed		Likely de novo alteration (i.e. paternity not confirmed) with known disease association (4)
			Alterations resulting in premature truncation (e.g.reading frame shift, nonsense)	Truncation in close proximity to 3' terminus (3)
				LOF has not been established as mechanism of pathogenicity (e.g. MYH7) (3)
			Other ACMG-defined mutation (i.e. initiation codon or gross deletion)b	In-frame gross deletion of a single exon not in a known protein functional domain (4)
			Strong segregation with disease (LOD >3 = >10 meioses)
	Pathogenic Mutation		Functionally-validated splicing mutation or splicing mutation with other strong evidence supporting pathogenicity	In-frame skipping a single exon not in a known protein functional domain (4)
		B	Significant disease association in appropriately sized case-control study(ies)
		4 needed	Detected in individual satisfying established diagnostic critera for classic disease without a clear mutation	Can count as 2 of B if identified in multiple cases with classic disease and absent from population databases. For HNPCC: tumor data (IHC +/- MSI) must support pathogenicity
			Last nucleotide of exon
			Good segregation with disease (LOD 1.5-3 = 5-9 meioses)
			Deficient protein function in appropriate functional assay(s)
			Well-characterized mutation at same position	Can count as 2 of B if alteration impacts described mutation hotspot with 2 or more clear mutations reported at the same position
			Other strong data supporting pathogenic classification
4	Variant, Likely Pathogenic	1 needed	Alterations at the canonical donor/acceptor sites (+/- 1, 2) without additional data in support of pathogenicity
			Rarity in general population databases (dbSNP, ESP, 1000 Genomes)	Dependent on disease penetrance and inheritance pattern
		C	in silico models in agreement (deleterious) and/or completely conserved position in appropriate species	PolyPhen + SIFT for most genes, include MAPP-MMR for MLH1 and MSH2
		4 needed	Moderate segregation with disease (at least 3 informative meioses)
			Other data supporting pathogenic classification	Examples: alteration in a well-defined functional domain
		3 of B
		2 of B and at least 1 of C
		1 of B and at least 3 of C
3	VUS	Insufficient or Conflicting Evidence
		Gross Duplications without Strong Evidence for Pathogenic or Benign
2		D	Subpopulation frequency in support of benign classification
		1 needed	Intact protein function observed in appropriate functional assay(s)
			Intronic alteration with no splicing impact by RT-PCR analysis or other splicing assay
	Variant, Likely Benign		Synonymous alterations with insufficient evidence to classify as benign
			Other strong data supporting benign classification
			Co-occurence with mutation in same gene (phase unknown)	Genes without a defined, severe biallelic phenotype (3)
			Co-occurence with a mutation in another gene that clearly explains a proband's phenotype	Only applicable if proband has pathognomonic findings/well-defined syndrome associated with mutation-positive gene
		E	in silico models in agreement (benign)
		2 needed	Does not segregate with disease in family study (genes with incomplete penetrance)
			No disease association in small case-control study
			Other data supporting benign classification
1		F	General population frequency is too high to be a pathogenic mutation based on disease/syndrome prevalence and penetrance
			Does not segregate with disease in family study (genes with complete penetrance)	Only applicaple for genes with no documented cases of healthy mutation carriers and sufficient data to support complete penetrance.
		1 needed	Internal frequency is too high to be a pathogenic mutation based on disease/syndrome prevalence and penetrance
			Seen in trans with a mutation or in homozygous state in individual without severe disease for that gene	Genes without a defined, severe biallelic phenotype (3)
	Benign		No disease association in appropriately sized case-control study(ies)
		1 of D and at least 2 of E
		2 or more of D
		>3 of E w/o conflicting data
		>4 of E w/conflicting data
a This five-tier classification scheme was developed as a basic framework for the interpretation and classification of alterations in autosomal dominant and X-linked genes. Variant assessment is a continuously evolving process based on available evidence at a given point in time. While the developed variant classification scheme provides a foundation for consistent variant classification, final c…
b Richards CS, Bale S, Bellissimo DB, et al. ACMG recommendations for standards for interpretation and reporting of sequence variations: Revisions 2007. Genetics in medicine : official journal of the American College of Medical Genetics. Apr 2008;10(4):294-300.
