# Supplementary material for: Utilization of multigene panels in hereditary cancer predisposition testing: analysis of more than 2,000 patients
Source: Genet Med. 2014 Apr 24;16(11):830–7. doi: 10.1038/gim.2014.40 (PMC4225457; doi:10.1038/gim.2014.40)
Supplement: Supplementary Table S3 [file gim201440x3.xls]

## Sheet: Sheet1
Table S3. Mutations and likely pathogenic variants identified in cohort
Gene	Classification	Alteration	Number of Times Observed (if more than once)	Minimum Rationale for Classification	References a
APC	Mutation	c.3927_3931delAAAGA		1 of A (ACMG Guidelines)	1
APC	Mutation	EX1_18del		1 of A (ACMG Guidelines)	2,3
APC	Mutation	5'UTRdel		1 of A (Strong segregation with disease (LOD >3 = >10 meioses)	4,5
APC	Mutation	c.5936_5939delACAA		1 of A (ACMG Guidelines)	6,7
APC	Mutation	c.3260_3261delTC		1 of A (ACMG Guidelines)	3,8,9
APC	Mutation	c.2004delC		1 of A (ACMG Guidelines)	7
ATM	Mutation	p.K2756X	2	1 of A (ACMG Guidelines)	10,11
ATM	Variant, Likely Pathogenic	c.3994-2A>G		Splicing alteration with no additional evidence
ATM	Mutation	c.1236-2A>T		1 of A (Splicing mutation with other strong evidence supporting pathogenicity)	12
ATM	Mutation	p.Q2825X		1 of A (ACMG Guidelines)	13
ATM	Mutation	c.6997dupA		1 of A (ACMG Guidelines)	14,15
ATM	Mutation	p.E1978X	2	1 of A (ACMG Guidelines)	11,16-19
ATM	Mutation	p.W57X		1 of A (ACMG Guidelines)	18
ATM	Mutation	p.V2424G	3	4 of B	14,20-23
ATM	Mutation	c.7630-2A>C		1 of A (Functionally-validated splicing mutation)	11,18,24
ATM	Mutation	c.5290delC		1 of A (ACMG Guidelines)	11,25
ATM	Mutation	p.Y1124X		1 of A (ACMG Guidelines)	11,18
ATM	Mutation	c.8565_8566delTGinsAA		4 of B	22,26,27
ATM	Mutation	c.5712dupA		1 of A (ACMG Guidelines)	18,28,29
ATM	Mutation	c.1402_1403delAA		1 of A (ACMG Guidelines)	10,18
ATM	Mutation	c.2250G>A		1 of A (Functionally -validated splicing mutation)	15,24,30
ATM	mutation	c.8432delA		1 of A (ACMG Guidelines)	18,30
ATM	Mutation	EX7_8del		1 of A (ACMG Guidelines)	31
ATM	Mutation	p.R447X		1 of A (ACMG Guidelines)	29,32
ATM	Mutation	p.L1457X		1 of A (ACMG Guidelines)
ATM	Mutation	p.R3008C		4 of B	18,26,27,33-35
ATM	mutation	p.E850X		1 of A (ACMG Guidelines)
ATM	Mutation	p.R2832C		4 of B	18,28,36,37
ATM	Variant, Likely Pathogenic	p.D2016G		3 of B	24,36,38,39
BRIP1	Mutation	p.Q793X		1 of A (ACMG Guidelines)
BRIP1	mutation	c.2237_2240del4		1 of A (ACMG Guidelines)
BRIP1	Mutation	p.E45X		1 of A (ACMG Guidelines)
BRIP1	Mutation	p.S624X		1 of A (ACMG Guidelines)
BRIP1	Mutation	c.1082delA		1 of A (ACMG Guidelines)
BRIP1	Mutation	p.R798X		1 of A (ACMG Guidelines)	40-45
BRIP1	Variant, Likely Pathogenic	c.2576-1G>A		Splicing alteration with no additional evidence
CDH1	Mutation	c.1565+1G>A		1 of A (Splicing mutation with other strong evidence supporting pathogenicity)	46,47
CDH1	Mutation	c.521dupA		1 of A (ACMG Guidelines)	48
CHEK2	Mutation	p.I157T	7	4 of B (but reported out as reduced penetrance with a 1.5 fold increased risk of breast cancer and up to a 2 fold increased risk of colon cancer)	49-55
CHEK2	mutation	c.1100delC	15	1 of A (ACMG Guidelines)	56-60
CHEK2	Variant, Likely Pathogenic	c.1462-2A>G		Splicing alteration with no additional evidence
CHEK2	Mutation	p.S428F	2	4 of B	55,61
CHEK2	Mutation	p.R95X		1 of A (ACMG Guidelines)	62
CHEK2	Mutation	EX3_4del		1 of A (ACMG Guidelines)
CHEK2	Mutation	EX9_10del	2	1 of A (ACMG Guidelines)	63
CHEK2	Mutation	c.1263delT		1 of A (ACMG Guidelines)	64
CHEK2	Mutation	c.444+1G>A		1 of A (functionally validated splicing mutation)	51,65-68
CHEK2	Mutation	EX2_4del		1 of A (ACMG Guidelines)
CHEK2	Variant, Likely Pathogenic	p.R117G	2	1 of B and at least 3 of C	55,62,64,69-73
MLH1	Mutation	p.R226Q		1 of A (functionally validated splicing mutation)	74-78
MLH1	Mutation	c.207+1G>A		1 of A (Splicing mutation with other strong evidence supporting pathogenicity)	79
MLH1	Mutation	5'UTR_EX19del		1 of A (ACMG Guidelines)	80,81
MLH1	Mutation	c.1731G>A		4 of B	76
MLH1	Mutation	5'UTR_EX13del		1 of A (ACMG Guidelines)	82,83
MLH1	Mutation	p.K461X	2	1 of A (ACMG Guidelines)	83-87
MLH1	Mutation	c.984_997del14		1 of A (ACMG Guidelines)
MLH1	Mutation	c.1852_1854delAAG		4 of B	88-91
MRE11A	Variant, Likely Pathogenic	c.845+2T>A		Splicing alteration with no additional evidence
MRE11A	Mutation	p.E506X		1 of A (ACMG Guidelines)
MRE11A	Mutation	p.R364X		1 of A (ACMG Guidelines)
MSH2	Mutation	c.942+3A>T	2	1 of A (de novo)	91-93
MSH2	Mutation	p.Q493X		1 of A (ACMG Guidelines)	79,94
MSH2	Mutation	p.A636P		4 of B	95,96
MSH2	Mutation	c.1786_1788delAAT		4 of B	97-105
MSH2	Mutation	c.680_683delGAAA		1 of A (ACMG Guidelines)	89
MSH2	Mutation	c.124_127dupTTCT		1 of A (ACMG Guidelines)
MSH2	Variant, Likely Pathogenic	p.P349A		3 of B	106-108
MSH6	Mutation	c.2150_2153delTCAG		1 of A (ACMG Guidelines)	89,90,109
MSH6	Mutation	c.578delT		1 of A (ACMG Guidelines)
MSH6	Mutation	p.R911X		1 of A (ACMG Guidelines)	90,110-114
MSH6	Mutation	c.3984_3987dupGTCA		1 of A (ACMG Guidelines)	115116
MSH6	Mutation	c.3332_3335dupATGA		1 of A (ACMG Guidelines)	117
MSH6	Mutation	p.Q978X		1 of A (ACMG Guidelines)
MSH6	Mutation	EX2_6del		1 of A (ACMG Guidelines)	117
MSH6	Mutation	c.3980dupA		1 of A (ACMG Guidelines)
MSH6	Mutation	c.2779dupA		1 of A (ACMG Guidelines)
MSH6	Variant, Likely Pathogenic	p.R1242H		2 of B and at least 1 of C	118
MSH6	Variant, Likely Pathogenic	c.3724_3726delCGT		2 of B and at least 1 of C	118
MUTYH b	Mutation	p.Y179C	3	1 of A (ACMG Guidelines)	119
MUTYH b	Mutation	p.G396D	8	1 of A (ACMG Guidelines)	119
MUTYH b	Mutation	p.W131X		1 of A (ACMG Guidelines)
MUTYH b	Mutation	p.Q314X		1 of A (ACMG Guidelines)	120
MUTYH b	Mutation	c.1227_1228dupGG		1 of A (ACMG Guidelines)	121-124
MUTYH b	Mutation	c.1437_1439delGGA		4 of B	124-126
MUTYH b	Mutation	p.R245H		4 of B	124,127-129
NBN	Mutation	p.K635X		1 of A (ACMG Guidelines)
NBN	Mutation	c.657_661delACAAA		1 of A (ACMG Guidelines)	130-133
NBN	Mutation	c.1142delC		1 of A (ACMG Guidelines)	45134
NBN	Mutation	p.R43X		1 of A (ACMG Guidelines)
NBN	Mutation	c.306delT		1 of A (ACMG Guidelines)
PALB2	Mutation	p.Y1183X	3	1 of A (ACMG Guidelines)	135136
PALB2	Mutation	p.E545X		1 of A (ACMG Guidelines)	137
PALB2	Mutation	c.661_662delGTinsTA		1 of A (ACMG Guidelines- indel resulting in a nonsense)
PALB2	Mutation	c.599delT		1 of A (ACMG Guidelines)
PALB2	Mutation	p.G796X		1 of A (ACMG Guidelines)	136
PALB2	Mutation	p.W1038X	2	1 of A (ACMG Guidelines)	136138139
PALB2	Mutation	c.172_175delTTGT		1 of A (ACMG Guidelines)	138140141
PALB2	Mutation	c.758dupT	2	1 of A (ACMG Guidelines)	142143
PALB2	Mutation	c.3286_3289delAACCins8		1 of A (ACMG Guidelines)
PALB2	Mutation	c.509_510delGA	2	1 of A (ACMG Guidelines)	138144145
PALB2	mutation	c.3116delA		1 of A (ACMG Guidelines)	136140145
PALB2	mutation	c.1317delG		1 of A (ACMG Guidelines)	146
PALB2	Mutation	c.2931dupA		1 of A (ACMG Guidelines)
PALB2	Mutation	c.1037_1041delAAGAA		1 of A (ACMG Guidelines)
PALB2	Mutation	EX7_13del		1 of A (ACMG Guidelines)	147
PMS2	Mutation	p.R563X		1 of A (ACMG Guidelines)	148
PMS2	Mutation	EX13_14del		1 of A (ACMG Guidelines)
PMS2	Mutation	p.S46I		4 of B	108,149-153
PMS2	Mutation	c.1067delA		1 of A (ACMG Guidelines)
PMS2	Variant, Likely Pathogenic	c.904-2A>G		Splicing alteration with no additional evidence
PMS2	Mutation	c.1831dupA		1 of A (ACMG Guidelines)	152154
PMS2	Variant, Likely Pathogenic	c.2007-2A>C		Splicing alteration with no additional evidence
PMS2	Mutation	EX11_in12dup		4 of B
PMS2	Mutation	EX14del		1 of A (ACMG Guidelines)	155156
PTEN	Mutation	p.A79T		4 of B	157-160
PTEN	Mutation	c.772_773delTT		1 of A (ACMG Guidelines)
PTEN	Mutation	c.987_990delTAAA		1 of A (ACMG Guidelines)	161162
PTEN	Mutation	p.G165X		1 of A (ACMG Guidelines)
PTEN	mutation	c.50_51delAA		1 of A (ACMG Guidelines)
PTEN	Variant, Likely Pathogenic	p.Y174N		2 of B and at least 1 of C	163
RAD50	Mutation	p.Q941X		1 of A (ACMG Guidelines)
RAD50	Mutation	c.399_400delTG		1 of A (ACMG Guidelines)
RAD50	Mutation	c.1722dupA		1 of A (ACMG Guidelines)
RAD50	Mutation	c.2156dupT		1 of A (ACMG Guidelines)
RAD50	Mutation	c.1268_1269dupCT		1 of A (ACMG Guidelines)
RAD51C	Mutation	p.R319X		1 of A (ACMG Guidelines)	164
RAD51C	mutation	c.653_654delAG		1 of A (ACMG Guidelines)
RAD51C	Mutation	p.R193X		1 of A (ACMG Guidelines)	164
SMAD4	Mutation	c.1245_1248delCAGA	2	1 of A (ACMG Guidelines)	165
SMAD4	Mutation	p.Q449X		1 of A (ACMG Guidelines)
SMAD4	Mutation	c.1351_1375del25		1 of A (ACMG Guidelines)
STK11	Mutation	p.K84X		1 of A (ACMG Guidelines)	166
TP53	Mutation	p.R248Q		1 of A (ACMG Guidelines) and/or 4 of B	167-170
TP53	Mutation	c.994-1G>A		1 of A (Splicing mutation with other strong evidence supporting pathogenicity)	171
TP53	Mutation	p.R175H		4 of B	45,172-178
TP53	Mutation	p.C141Y		4 of B	167168179
TP53	Mutation	p.R213X		1 of A (ACMG Guidelines)	178-182
TP53	Variant, Likely Pathogenic	p.M237I		2 of B and at least 1 of C	167,168,176,183-186
TP53	Variant, Likely Pathogenic	p.L257R		1 of B and at least 3 of C	168187188
TP53	Variant, likely pathogenic (reduced penetrance)	p.R290H	2	2 of B and at least 1 of C	168176189190
TP53	Mutation	p.Y236D		1 of A (de novo)	176191
a These are key references for these alterations that are included on test reports and do not necessarily include all publications referencing a given alteration.
b MUTYH-associated polyposis is an autosomal recessive condition, therefore, MUTYH alterations are assessed using different criteria than those presented in Table S2 for autosomal dominant and X-linked conditions.
REFERENCES
1	Miyoshi Y, Ando H, Nagase H, et al. Germ-line mutations of the APC gene in 53 familial adenomatous polyposis patients. Proceedings of the National Academy of Sciences of the United States of America. May 15 1992;89(10):4452-4456.
2	De Rosa M, Galatola M, Borriello S, Duraturo F, Masone S, Izzo P. Implication of adenomatous polyposis coli and MUTYH mutations in familial colorectal polyposis. Diseases of the colon and rectum. Feb 2009;52(2):268-274.
3	Friedl W, Aretz S. Familial adenomatous polyposis: experience from a study of 1164 unrelated german polyposis patients. Hereditary cancer in clinical practice. 2005;3(3):95-114.
4	Horii A, Nakatsuru S, Ichii S, Nagase H, Nakamura Y. Multiple forms of the APC gene transcripts and their tissue-specific expression. Human molecular genetics. Mar 1993;2(3):283-287.
5	Rohlin A, Engwall Y, Fritzell K, et al. Inactivation of promoter 1B of APC causes partial gene silencing: evidence for a significant role of the promoter in regulation and causative of familial adenomatous polyposis. Oncogene. Dec 15 2011;30(50):4977-4989.
6	Brensinger JD, Laken SJ, Luce MC, et al. Variable phenotype of familial adenomatous polyposis in pedigrees with 3' mutation in the APC gene. Gut. Oct 1998;43(4):548-552.
7	Castellsague E, Gonzalez S, Guino E, et al. Allele-specific expression of APC in adenomatous polyposis families. Gastroenterology. Aug 2010;139(2):439-447, 447 e431.
8	Fostira F, Thodi G, Sandaltzopoulos R, Fountzilas G, Yannoukakos D. Mutational spectrum of APC and genotype-phenotype correlations in Greek FAP patients. BMC cancer. 2010;10:389.
9	Hutter P, Rey-Berthod C, Chappuis PO, et al. Molecular and clinical characteristics in 32 families affected with familial adenomatous polyposis. Human mutation. Dec 2001;18(6):550.
10	Buzin CH, Gatti RA, Nguyen VQ, et al. Comprehensive scanning of the ATM gene with DOVAM-S. Human mutation. Feb 2003;21(2):123-131.
11	Teraoka SN, Telatar M, Becker-Catania S, et al. Splicing defects in the ataxia-telangiectasia gene, ATM: underlying mutations and consequences. American journal of human genetics. Jun 1999;64(6):1617-1631.
12	Eng L, Coutinho G, Nahas S, et al. Nonclassical splicing mutations in the coding and noncoding regions of the ATM Gene: maximum entropy estimates of splice junction strengths. Human mutation. Jan 2004;23(1):67-76.
13	Cavalieri S, Funaro A, Porcedda P, et al. ATM mutations in Italian families with ataxia telangiectasia include two distinct large genomic deletions. Human mutation. Oct 2006;27(10):1061.
14	Goldgar DE, Healey S, Dowty JG, et al. Rare variants in the ATM gene and risk of breast cancer. Breast cancer research : BCR. 2011;13(4):R73.
15	Stankovic T, Kidd AM, Sutcliffe A, et al. ATM mutations and phenotypes in ataxia-telangiectasia families in the British Isles: expression of mutant ATM and the risk of leukemia, lymphoma, and breast cancer. American journal of human genetics. Feb 1998;62(2):334-345.
16	Birrell GW, Kneebone K, Nefedov M, et al. ATM mutations, haplotype analysis, and immunological status of Russian patients with ataxia telangiectasia. Human mutation. Jun 2005;25(6):593.
17	Bogdanova N, Cybulski C, Bermisheva M, et al. A nonsense mutation (E1978X) in the ATM gene is associated with breast cancer. Breast cancer research and treatment. Nov 2009;118(1):207-211.
18	Li A, Swift M. Mutations at the ataxia-telangiectasia locus and clinical phenotypes of A-T patients. American journal of medical genetics. May 29 2000;92(3):170-177.
19	Mitui M, Bernatowska E, Pietrucha B, et al. ATM gene founder haplotypes and associated mutations in Polish families with ataxia-telangiectasia. Annals of human genetics. Nov 2005;69(Pt 6):657-664.
20	Bernstein JL, Teraoka S, Southey MC, et al. Population-based estimates of breast cancer risks associated with ATM gene variants c.7271T>G and c.1066-6T>G (IVS10-6T>G) from the Breast Cancer Family Registry. Human mutation. Nov 2006;27(11):1122-1128.
21	Chenevix-Trench G, Spurdle AB, Gatei M, et al. Dominant negative ATM mutations in breast cancer families. Journal of the National Cancer Institute. Feb 6 2002;94(3):205-215.
22	Tavtigian SV, Oefner PJ, Babikyan D, et al. Rare, evolutionarily unlikely missense substitutions in ATM confer increased risk of breast cancer. American journal of human genetics. Oct 2009;85(4):427-446.
23	Waddell N, Jonnalagadda J, Marsh A, et al. Characterization of the breast cancer associated ATM 7271T>G (V2424G) mutation by gene expression profiling. Genes, chromosomes & cancer. Dec 2006;45(12):1169-1181.
24	Sandoval N, Platzer M, Rosenthal A, et al. Characterization of ATM gene mutations in 66 ataxia telangiectasia families. Human molecular genetics. Jan 1999;8(1):69-79.
25	Renwick A, Thompson D, Seal S, et al. ATM mutations that cause ataxia-telangiectasia are breast cancer susceptibility alleles. Nature genetics. Aug 2006;38(8):873-875.
26	Barone G, Groom A, Reiman A, Srinivasan V, Byrd PJ, Taylor AM. Modeling ATM mutant proteins from missense changes confirms retained kinase activity. Human mutation. Aug 2009;30(8):1222-1230.
27	Hacia JG, Sun B, Hunt N, et al. Strategies for mutational analysis of the large multiexon ATM gene using high-density oligonucleotide arrays. Genome research. Dec 1998;8(12):1245-1258.
28	Becker-Catania SG, Chen G, Hwang MJ, et al. Ataxia-telangiectasia: phenotype/genotype studies of ATM protein expression, mutations, and radiosensitivity. Molecular genetics and metabolism. Jun 2000;70(2):122-133.
29	Gilad S, Khosravi R, Shkedy D, et al. Predominance of null mutations in ataxia-telangiectasia. Human molecular genetics. Apr 1996;5(4):433-439.
30	Laake K, Jansen L, Hahnemann JM, et al. Characterization of ATM mutations in 41 Nordic families with ataxia telangiectasia. Human mutation. Sep 2000;16(3):232-246.
31	Sun X, Becker-Catania SG, Chun HH, et al. Early diagnosis of ataxia-telangiectasia using radiosensitivity testing. The Journal of pediatrics. Jun 2002;140(6):724-731.
32	Fares F, Axelord Ran S, David M, et al. Identification of two mutations for ataxia telangiectasia among the Druze community. Prenatal diagnosis. May 2004;24(5):358-362.
33	Angele S, Lauge A, Fernet M, et al. Phenotypic cellular characterization of an ataxia telangiectasia patient carrying a causal homozygous missense mutation. Human mutation. Feb 2003;21(2):169-170.
34	Gutierrez-Enriquez S, Fernet M, Dork T, et al. Functional consequences of ATM sequence variants for chromosomal radiosensitivity. Genes, chromosomes & cancer. Jun 2004;40(2):109-119.
35	Paglia LL, Lauge A, Weber J, et al. ATM germline mutations in women with familial breast cancer and a relative with haematological malignancy. Breast cancer research and treatment. Jan 2010;119(2):443-452.
36	Mitui M, Nahas SA, Du LT, et al. Functional and computational assessment of missense variants in the ataxia-telangiectasia mutated (ATM) gene: mutations with increased cancer risk. Human mutation. Jan 2009;30(1):12-21.
37	Telatar M, Teraoka S, Wang Z, et al. Ataxia-telangiectasia: identification and detection of founder-effect mutations in the ATM gene in ethnic populations. American journal of human genetics. Jan 1998;62(1):86-97.
38	Babaei M, Mitui M, Olson ER, Gatti RA. ATM haplotypes and associated mutations in Iranian patients with ataxia-telangiectasia: recurring homozygosity without a founder haplotype. Human genetics. Jul 2005;117(2-3):101-106.
39	Demuth I, Dutrannoy V, Marques W, Jr., et al. New mutations in the ATM gene and clinical data of 25 AT patients. Neurogenetics. Nov 2011;12(4):273-282.
40	Kote-Jarai Z, Jugurnauth S, Mulholland S, et al. A recurrent truncating germline mutation in the BRIP1/FANCJ gene and susceptibility to prostate cancer. British journal of cancer. Jan 27 2009;100(2):426-430.
41	Levitus M, Waisfisz Q, Godthelp BC, et al. The DNA helicase BRIP1 is defective in Fanconi anemia complementation group J. Nature genetics. Sep 2005;37(9):934-935.
42	Levran O, Attwooll C, Henry RT, et al. The BRCA1-interacting helicase BRIP1 is deficient in Fanconi anemia. Nature genetics. Sep 2005;37(9):931-933.
43	McInerney NM, Miller N, Rowan A, et al. Evaluation of variants in the CHEK2, BRIP1 and PALB2 genes in an Irish breast cancer cohort. Breast cancer research and treatment. May 2010;121(1):203-210.
44	Seal S, Thompson D, Renwick A, et al. Truncating mutations in the Fanconi anemia J gene BRIP1 are low-penetrance breast cancer susceptibility alleles. Nature genetics. Nov 2006;38(11):1239-1241.
45	Walsh T, Casadei S, Lee MK, et al. Mutations in 12 genes for inherited ovarian, fallopian tube, and peritoneal carcinoma identified by massively parallel sequencing. Proceedings of the National Academy of Sciences of the United States of America. Nov 1 2011;108(44):18032-18037.
46	Humar B, Toro T, Graziano F, et al. Novel germline CDH1 mutations in hereditary diffuse gastric cancer families. Human mutation. May 2002;19(5):518-525.
47	Schrader KA, Masciari S, Boyd N, et al. Hereditary diffuse gastric cancer: association with lobular breast cancer. Familial cancer. 2008;7(1):73-82.
48	Masciari S, Larsson N, Senz J, et al. Germline E-cadherin mutations in familial lobular breast cancer. Journal of medical genetics. Nov 2007;44(11):726-731.
49	Bogdanova N, Enssen-Dubrowinskaja N, Feshchenko S, et al. Association of two mutations in the CHEK2 gene with breast cancer. International journal of cancer. Journal international du cancer. Aug 20 2005;116(2):263-266.
50	Cai Z, Chehab NH, Pavletich NP. Structure and activation mechanism of the CHK2 DNA damage checkpoint kinase. Molecular cell. Sep 24 2009;35(6):818-829.
51	Cybulski C, Gorski B, Huzarski T, et al. CHEK2 is a multiorgan cancer susceptibility gene. American journal of human genetics. Dec 2004;75(6):1131-1135.
52	Falck J, Mailand N, Syljuasen RG, Bartek J, Lukas J. The ATM-Chk2-Cdc25A checkpoint pathway guards against radioresistant DNA synthesis. Nature. Apr 12 2001;410(6830):842-847.
53	Kilpivaara O, Vahteristo P, Falck J, et al. CHEK2 variant I157T may be associated with increased breast cancer risk. International journal of cancer. Journal international du cancer. Sep 10 2004;111(4):543-547.
54	Li J, Williams BL, Haire LF, et al. Structural and functional versatility of the FHA domain in DNA-damage signaling by the tumor suppressor kinase Chk2. Molecular cell. May 2002;9(5):1045-1054.
55	Roeb W, Higgins J, King MC. Response to DNA damage of CHEK2 missense mutations in familial breast cancer. Human molecular genetics. Jun 15 2012;21(12):2738-2744.
56	Consortium CBCC-C. CHEK2*1100delC and susceptibility to breast cancer: a collaborative analysis involving 10,860 breast cancer cases and 9,065 controls from 10 studies. American journal of human genetics. Jun 2004;74(6):1175-1182.
57	Pennington KP, Swisher EM. Hereditary ovarian cancer: beyond the usual suspects. Gynecol Oncol. Feb 2012;124(2):347-353.
58	Weischer M, Heerfordt IM, Bojesen SE, et al. CHEK2*1100delC and risk of malignant melanoma: Danish and German studies and meta-analysis. The Journal of investigative dermatology. Feb 2012;132(2):299-303.
59	Wu X, Webster SR, Chen J. Characterization of tumor-associated Chk2 mutations. The Journal of biological chemistry. Jan 26 2001;276(4):2971-2974.
60	Xiang HP, Geng XP, Ge WW, Li H. Meta-analysis of CHEK2 1100delC variant and colorectal cancer susceptibility. European journal of cancer. Nov 2011;47(17):2546-2551.
61	Shaag A, Walsh T, Renbaum P, et al. Functional and genomic approaches reveal an ancient CHEK2 allele associated with breast cancer in the Ashkenazi Jewish population. Human molecular genetics. Feb 15 2005;14(4):555-563.
62	Chrisanthar R, Knappskog S, Lokkevik E, et al. CHEK2 mutations affecting kinase activity together with mutations in TP53 indicate a functional pathway associated with resistance to epirubicin in primary breast cancer. PloS one. 2008;3(8):e3062.
63	Walsh T, Casadei S, Coats KH, et al. Spectrum of mutations in BRCA1, BRCA2, CHEK2, and TP53 in families at high risk of breast cancer. JAMA : the journal of the American Medical Association. Mar 22 2006;295(12):1379-1388.
64	Le Calvez-Kelm F, Lesueur F, Damiola F, et al. Rare, evolutionarily unlikely missense substitutions in CHEK2 contribute to breast cancer susceptibility: results from a breast cancer family registry case-control mutation-screening study. Breast cancer research : BCR. 2011;13(1):R6.
65	Cybulski C, Wokolorczyk D, Jakubowska A, et al. Risk of breast cancer in women with a CHEK2 mutation with and without a family history of breast cancer. Journal of clinical oncology : official journal of the American Society of Clinical Oncology. Oct 1 2011;29(28):3747-3752.
66	Dong X, Wang L, Taniguchi K, et al. Mutations in CHEK2 associated with prostate cancer risk. American journal of human genetics. Feb 2003;72(2):270-280.
67	Serrano-Fernandez P, Debniak T, Gorski B, et al. Synergistic interaction of variants in CHEK2 and BRCA2 on breast cancer risk. Breast cancer research and treatment. Sep 2009;117(1):161-165.
68	Teodorczyk U, Cybulski C, Wokolorczyk D, et al. The risk of gastric cancer in carriers of CHEK2 mutations. Familial cancer. Sep 2013;12(3):473-478.
69	Desrichard A, Bidet Y, Uhrhammer N, Bignon YJ. CHEK2 contribution to hereditary breast cancer in non-BRCA families. Breast cancer research : BCR. 2011;13(6):R119.
70	Schutte M, Seal S, Barfoot R, et al. Variants in CHEK2 other than 1100delC do not make a major contribution to breast cancer susceptibility. American journal of human genetics. Apr 2003;72(4):1023-1028.
71	Sodha N, Bullock S, Taylor R, et al. CHEK2 variants in susceptibility to breast cancer and evidence of retention of the wild type allele in tumours. British journal of cancer. Dec 2 2002;87(12):1445-1448.
72	Sodha N, Mantoni TS, Tavtigian SV, Eeles R, Garrett MD. Rare germ line CHEK2 variants identified in breast cancer families encode proteins that show impaired activation. Cancer research. Sep 15 2006;66(18):8966-8970.
73	Wu X, Dong X, Liu W, Chen J. Characterization of CHEK2 mutations in prostate cancer. Human mutation. Aug 2006;27(8):742-747.
74	Liu SR, Zhao B, Wang ZJ, Wan YL, Huang YT. Clinical features and mismatch repair gene mutation screening in Chinese patients with hereditary nonpolyposis colorectal carcinoma. World journal of gastroenterology : WJG. Sep 15 2004;10(18):2647-2651.
75	Overbeek LI, Kets CM, Hebeda KM, et al. Patients with an unexplained microsatellite instable tumour have a low risk of familial cancer. British journal of cancer. May 21 2007;96(10):1605-1612.
76	Pagenstecher C, Wehner M, Friedl W, et al. Aberrant splicing in MLH1 and MSH2 due to exonic and intronic variants. Human genetics. Mar 2006;119(1-2):9-22.
77	Sharp A, Pichert G, Lucassen A, Eccles D. RNA analysis reveals splicing mutations and loss of expression defects in MLH1 and BRCA1. Human mutation. Sep 2004;24(3):272.
78	Tournier I, Vezain M, Martins A, et al. A large fraction of unclassified variants of the mismatch repair genes MLH1 and MSH2 is associated with splicing defects. Human mutation. Dec 2008;29(12):1412-1424.
79	Mangold E, Pagenstecher C, Friedl W, et al. Spectrum and frequencies of mutations in MSH2 and MLH1 identified in 1,721 German families suspected of hereditary nonpolyposis colorectal cancer. International journal of cancer. Journal international du cancer. Sep 20 2005;116(5):692-702.
80	Di Fiore F, Charbonnier F, Martin C, et al. Screening for genomic rearrangements of the MMR genes must be included in the routine diagnosis of HNPCC. Journal of medical genetics. Jan 2004;41(1):18-20.
81	Gille JJ, Hogervorst FB, Pals G, et al. Genomic deletions of MSH2 and MLH1 in colorectal cancer families detected by a novel mutation detection approach. British journal of cancer. Oct 7 2002;87(8):892-897.
82	Baudhuin LM, Ferber MJ, Winters JL, et al. Characterization of hMLH1 and hMSH2 gene dosage alterations in Lynch syndrome patients. Gastroenterology. Sep 2005;129(3):846-854.
83	Wagner A, Barrows A, Wijnen JT, et al. Molecular analysis of hereditary nonpolyposis colorectal cancer in the United States: high mutation detection rate among clinically selected families and characterization of an American founder genomic deletion of the MSH2 gene. American journal of human genetics. May 2003;72(5):1088-1100.
84	Kitaeva MN, Grogan L, Williams JP, et al. Mutations in beta-catenin are uncommon in colorectal cancer occurring in occasional replication error-positive tumors. Cancer research. Oct 15 1997;57(20):4478-4481.
85	Stella A, Wagner A, Shito K, et al. A nonsense mutation in MLH1 causes exon skipping in three unrelated HNPCC families. Cancer research. Oct 1 2001;61(19):7020-7024.
86	Syngal S, Fox EA, Li C, et al. Interpretation of genetic test results for hereditary nonpolyposis colorectal cancer: implications for clinical predisposition testing. JAMA : the journal of the American Medical Association. Jul 21 1999;282(3):247-253.
87	Terdiman JP, Gum JR, Jr., Conrad PG, et al. Efficient detection of hereditary nonpolyposis colorectal cancer gene carriers by screening for tumor microsatellite instability before germline genetic testing. Gastroenterology. Jan 2001;120(1):21-30.
88	Kurzawski G, Suchy J, Lener M, et al. Germline MSH2 and MLH1 mutational spectrum including large rearrangements in HNPCC families from Poland (update study). Clinical genetics. Jan 2006;69(1):40-47.
89	Nilbert M, Wikman FP, Hansen TV, et al. Major contribution from recurrent alterations and MSH6 mutations in the Danish Lynch syndrome population. Familial cancer. 2009;8(1):75-83.
90	Pal T, Akbari MR, Sun P, et al. Frequency of mutations in mismatch repair genes in a population-based study of women with ovarian cancer. British journal of cancer. Nov 6 2012;107(10):1783-1790.
91	South CD, Hampel H, Comeras I, Westman JA, Frankel WL, de la Chapelle A. The frequency of Muir-Torre syndrome among Lynch syndrome families. Journal of the National Cancer Institute. Feb 20 2008;100(4):277-281.
92	Brieger A, Engels K, Schaefer D, et al. Malignant fibrous histiocytoma is a rare Lynch syndrome-associated tumor in two German families. Familial cancer. Sep 2011;10(3):591-595.
93	Desai DC, Lockman JC, Chadwick RB, et al. Recurrent germline mutation in MSH2 arises frequently de novo. Journal of medical genetics. Sep 2000;37(9):646-652.
94	Mangold E, Pagenstecher C, Friedl W, et al. Tumours from MSH2 mutation carriers show loss of MSH2 expression but many tumours from MLH1 mutation carriers exhibit weak positive MLH1 staining. The Journal of pathology. Dec 2005;207(4):385-395.
95	Foulkes WD, Thiffault I, Gruber SB, et al. The founder mutation MSH2*1906G-->C is an important cause of hereditary nonpolyposis colorectal cancer in the Ashkenazi Jewish population. American journal of human genetics. Dec 2002;71(6):1395-1412.
96	Ollila S, Sarantaus L, Kariola R, et al. Pathogenicity of MSH2 missense mutations is typically associated with impaired repair capability of the mutated protein. Gastroenterology. Nov 2006;131(5):1408-1417.
97	Buerstedde JM, Alday P, Torhorst J, Weber W, Muller H, Scott R. Detection of new mutations in six out of 10 Swiss HNPCC families by genomic sequencing of the hMSH2 and hMLH1 genes. Journal of medical genetics. Nov 1995;32(11):909-912.
98	Dunlop MG, Farrington SM, Carothers AD, et al. Cancer risk associated with germline DNA mismatch repair gene mutations. Human molecular genetics. Jan 1997;6(1):105-110.
99	Heinen CD, Wilson T, Mazurek A, Berardini M, Butz C, Fishel R. HNPCC mutations in hMSH2 result in reduced hMSH2-hMSH6 molecular switch functions. Cancer cell. Jun 2002;1(5):469-478.
100	Liu B, Parsons R, Papadopoulos N, et al. Analysis of mismatch repair genes in hereditary non-polyposis colorectal cancer patients. Nature medicine. Feb 1996;2(2):169-174.
101	Mary JL, Bishop T, Kolodner R, et al. Mutational analysis of the hMSH2 gene reveals a three base pair deletion in a family predisposed to colorectal cancer development. Human molecular genetics. Nov 1994;3(11):2067-2069.
102	Moslein G, Tester DJ, Lindor NM, et al. Microsatellite instability and mutation analysis of hMSH2 and hMLH1 in patients with sporadic, familial and hereditary colorectal cancer. Human molecular genetics. Sep 1996;5(9):1245-1252.
103	Ripa RS, Katballe N, Wikman FP, et al. Presymptomatic diagnosis using a deletion of a single codon in families with hereditary non-polyposis colorectal cancer. Mutation research. Feb 15 2005;570(1):89-96.
104	Stormorken AT, Muller W, Lindblom A, et al. The inframe MSH2 codon 596 deletion is linked with HNPCC and associated with lack of MSH2 protein in tumours. Familial cancer. 2003;2(1):9-13.
105	Whitehouse A, Deeble J, Taylor GR, et al. Mapping the minimal domain of hMSH-2 sufficient for binding mismatched oligonucleotides. Biochemical and biophysical research communications. Mar 6 1997;232(1):10-13.
106	Domingo E, Laiho P, Ollikainen M, et al. BRAF screening as a low-cost effective strategy for simplifying HNPCC genetic testing. Journal of medical genetics. Sep 2004;41(9):664-668.
107	Lindor NM, Petersen GM, Spurdle AB, Thompson B, Goldgar DE, Thibodeau SN. Pancreatic cancer and a novel MSH2 germline alteration. Pancreas. Oct 2011;40(7):1138-1140.
108	Pastrello C, Pin E, Marroni F, et al. Integrated analysis of unclassified variants in mismatch repair genes. Genetics in medicine : official journal of the American College of Medical Genetics. Feb 2011;13(2):115-124.
109	Kolodner RD, Tytell JD, Schmeits JL, et al. Germ-line msh6 mutations in colorectal cancer families. Cancer research. Oct 15 1999;59(20):5068-5074.
110	Goodfellow PJ, Buttin BM, Herzog TJ, et al. Prevalence of defective DNA mismatch repair and MSH6 mutation in an unselected series of endometrial cancers. Proceedings of the National Academy of Sciences of the United States of America. May 13 2003;100(10):5908-5913.
111	Hampel H, Stephens JA, Pukkala E, et al. Cancer risk in hereditary nonpolyposis colorectal cancer syndrome: later age of onset. Gastroenterology. Aug 2005;129(2):415-421.
112	Hendriks YM, Wagner A, Morreau H, et al. Cancer risk in hereditary nonpolyposis colorectal cancer due to MSH6 mutations: impact on counseling and surveillance. Gastroenterology. Jul 2004;127(1):17-25.
113	Palles C, Cazier JB, Howarth KM, et al. Germline mutations affecting the proofreading domains of POLE and POLD1 predispose to colorectal adenomas and carcinomas. Nature genetics. Feb 2013;45(2):136-144.
114	Plaschke J, Engel C, Kruger S, et al. Lower incidence of colorectal cancer and later age of disease onset in 27 families with pathogenic MSH6 germline mutations compared with families with MLH1 or MSH2 mutations: the German Hereditary Nonpolyposis Colorectal Cancer Consortium. Journal of clinical oncology : official journal of the American Society of Clinical Oncology. Nov 15 2004;22(22):4486-449…
115	Goldberg Y, Porat RM, Kedar I, et al. An Ashkenazi founder mutation in the MSH6 gene leading to HNPCC. Familial cancer. Jun 2010;9(2):141-150.
116	Raskin L, Schwenter F, Freytsis M, et al. Characterization of two Ashkenazi Jewish founder mutations in MSH6 gene causing Lynch syndrome. Clinical genetics. Jun 2011;79(6):512-522.
117	Baglietto L, Lindor NM, Dowty JG, et al. Risks of Lynch syndrome cancers for MSH6 mutation carriers. Journal of the National Cancer Institute. Feb 3 2010;102(3):193-201.
118	Roncari B, Pedroni M, Maffei S, et al. Frequency of constitutional MSH6 mutations in a consecutive series of families with clinical suspicion of HNPCC. Clinical genetics. Sep 2007;72(3):230-237.
119	Nielsen M, Joerink-van de Beld MC, Jones N, et al. Analysis of MUTYH genotypes and colorectal phenotypes in patients With MUTYH-associated polyposis. Gastroenterology. Feb 2009;136(2):471-476.
120	Eliason K, Hendrickson BC, Judkins T, et al. The potential for increased clinical sensitivity in genetic testing for polyposis colorectal cancer through the analysis of MYH mutations in North American patients. Journal of medical genetics. Jan 2005;42(1):95-96.
121	Isidro G, Laranjeira F, Pires A, et al. Germline MUTYH (MYH) mutations in Portuguese individuals with multiple colorectal adenomas. Human mutation. Oct 2004;24(4):353-354.
122	Nielsen M, Franken PF, Reinards TH, et al. Multiplicity in polyp count and extracolonic manifestations in 40 Dutch patients with MYH associated polyposis coli (MAP). Journal of medical genetics. Sep 2005;42(9):e54.
123	Venesio T, Molatore S, Cattaneo F, Arrigoni A, Risio M, Ranzani GN. High frequency of MYH gene mutations in a subset of patients with familial adenomatous polyposis. Gastroenterology. Jun 2004;126(7):1681-1685.
124	Vogt S, Jones N, Christian D, et al. Expanded extracolonic tumor spectrum in MUTYH-associated polyposis. Gastroenterology. Dec 2009;137(6):1976-1985 e1971-1910.
125	Halford SE, Rowan AJ, Lipton L, et al. Germline mutations but not somatic changes at the MYH locus contribute to the pathogenesis of unselected colorectal cancers. The American journal of pathology. May 2003;162(5):1545-1548.
126	Molatore S, Russo MT, D'Agostino VG, et al. MUTYH mutations associated with familial adenomatous polyposis: functional characterization by a mammalian cell-based assay. Human mutation. Feb 2010;31(2):159-166.
127	Aceto G, Curia MC, Veschi S, et al. Mutations of APC and MYH in unrelated Italian patients with adenomatous polyposis coli. Human mutation. Oct 2005;26(4):394.
128	Ali M, Kim H, Cleary S, Cupples C, Gallinger S, Bristow R. Characterization of mutant MUTYH proteins associated with familial colorectal cancer. Gastroenterology. Aug 2008;135(2):499-507.
129	Russell AM, Zhang J, Luz J, et al. Prevalence of MYH germline mutations in Swiss APC mutation-negative polyposis patients. International journal of cancer. Journal international du cancer. Apr 15 2006;118(8):1937-1940.
130	Ciara E, Piekutowska-Abramczuk D, Popowska E, et al. Heterozygous germ-line mutations in the NBN gene predispose to medulloblastoma in pediatric patients. Acta neuropathologica. Mar 2010;119(3):325-334.
131	Cybulski C, Gorski B, Debniak T, et al. NBS1 is a prostate cancer susceptibility gene. Cancer research. Feb 15 2004;64(4):1215-1219.
132	Steffen J, Varon R, Mosor M, et al. Increased cancer risk of heterozygotes with NBS1 germline mutations in Poland. International journal of cancer. Journal international du cancer. Aug 10 2004;111(1):67-71.
133	Varon R, Seemanova E, Chrzanowska K, et al. Clinical ascertainment of Nijmegen breakage syndrome (NBS) and prevalence of the major mutation, 657del5, in three Slav populations. European journal of human genetics : EJHG. Nov 2000;8(11):900-902.
134	Varon R, Vissinga C, Platzer M, et al. Nibrin, a novel DNA double-strand break repair protein, is mutated in Nijmegen breakage syndrome. Cell. May 1 1998;93(3):467-476.
135	Hofstatter EW, Domchek SM, Miron A, et al. PALB2 mutations in familial breast and pancreatic cancer. Familial cancer. Jun 2011;10(2):225-231.
136	Rahman N, Seal S, Thompson D, et al. PALB2, which encodes a BRCA2-interacting protein, is a breast cancer susceptibility gene. Nature genetics. Feb 2007;39(2):165-167.
137	Bogdanova N, Sokolenko AP, Iyevleva AG, et al. PALB2 mutations in German and Russian patients with bilateral breast cancer. Breast cancer research and treatment. Apr 2011;126(2):545-550.
138	Casadei S, Norquist BM, Walsh T, et al. Contribution of inherited mutations in the BRCA2-interacting protein PALB2 to familial breast cancer. Cancer research. Mar 15 2011;71(6):2222-2229.
139	Wong MW, Nordfors C, Mossman D, et al. BRIP1, PALB2, and RAD51C mutation analysis reveals their relative importance as genetic susceptibility factors for breast cancer. Breast cancer research and treatment. Jun 2011;127(3):853-859.
140	Jones S, Hruban RH, Kamiyama M, et al. Exomic sequencing identifies PALB2 as a pancreatic cancer susceptibility gene. Science. Apr 10 2009;324(5924):217.
141	Prokofyeva D, Bogdanova N, Bermisheva M, et al. Rare occurrence of PALB2 mutations in ovarian cancer patients from the Volga-Ural region. Clinical genetics. Jul 2012;82(1):100-101.
142	Pern F, Bogdanova N, Schurmann P, et al. Mutation analysis of BRCA1, BRCA2, PALB2 and BRD7 in a hospital-based series of German patients with triple-negative breast cancer. PloS one. 2012;7(10):e47993.
143	Zheng Y, Zhang J, Niu Q, Huo D, Olopade OI. Novel germline PALB2 truncating mutations in African American breast cancer patients. Cancer. Mar 1 2012;118(5):1362-1370.
144	Dansonka-Mieszkowska A, Kluska A, Moes J, et al. A novel germline PALB2 deletion in Polish breast and ovarian cancer patients. BMC medical genetics. 2010;11:20.
145	Slater EP, Langer P, Niemczyk E, et al. PALB2 mutations in European familial pancreatic cancer families. Clinical genetics. Nov 2010;78(5):490-494.
146	Balia C, Sensi E, Lombardi G, Roncella M, Bevilacqua G, Caligo MA. PALB2: a novel inactivating mutation in a Italian breast cancer family. Familial cancer. Dec 2010;9(4):531-536.
147	Blanco A, de la Hoya M, Balmana J, et al. Detection of a large rearrangement in PALB2 in Spanish breast cancer families with male breast cancer. Breast cancer research and treatment. Feb 2012;132(1):307-315.
148	Vaughn CP, Robles J, Swensen JJ, et al. Clinical analysis of PMS2: mutation detection and avoidance of pseudogenes. Human mutation. May 2010;31(5):588-593.
149	Borras E, Pineda M, Cadinanos J, et al. Refining the role of PMS2 in Lynch syndrome: germline mutational analysis improved by comprehensive assessment of variants. Journal of medical genetics. Aug 2013;50(8):552-563.
150	Clendenning M, Hampel H, LaJeunesse J, et al. Long-range PCR facilitates the identification of PMS2-specific mutations. Human mutation. May 2006;27(5):490-495.
151	Herkert JC, Niessen RC, Olderode-Berends MJ, et al. Paediatric intestinal cancer and polyposis due to bi-allelic PMS2 mutations: case series, review and follow-up guidelines. European journal of cancer. May 2011;47(7):965-982.
152	Senter L, Clendenning M, Sotamaa K, et al. The clinical phenotype of Lynch syndrome due to germ-line PMS2 mutations. Gastroenterology. Aug 2008;135(2):419-428.
153	Tomsic J, Senter L, Liyanarachchi S, et al. Recurrent and founder mutations in the PMS2 gene. Clinical genetics. Mar 2013;83(3):238-243.
154	Truninger K, Menigatti M, Luz J, et al. Immunohistochemical analysis reveals high frequency of PMS2 defects in colorectal cancer. Gastroenterology. May 2005;128(5):1160-1171.
155	van der Klift HM, Tops CM, Bik EC, et al. Quantification of sequence exchange events between PMS2 and PMS2CL provides a basis for improved mutation scanning of Lynch syndrome patients. Human mutation. May 2010;31(5):578-587.
156	Vaughn CP, Baker CL, Samowitz WS, Swensen JJ. The frequency of previously undetectable deletions involving 3' Exons of the PMS2 gene. Genes, chromosomes & cancer. Jan 2013;52(1):107-112.
157	Figer A, Kaplan A, Frydman M, et al. Germline mutations in the PTEN gene in Israeli patients with Bannayan-Riley-Ruvalcaba syndrome and women with familial breast cancer. Clinical genetics. Oct 2002;62(4):298-302.
158	Johnston JJ, Rubinstein WS, Facio FM, et al. Secondary variants in individuals undergoing exome sequencing: screening of 572 individuals identifies high-penetrance mutations in cancer-susceptibility genes. American journal of human genetics. Jul 13 2012;91(1):97-108.
159	Mester JL, Tilot AK, Rybicki LA, Frazier TW, 2nd, Eng C. Analysis of prevalence and degree of macrocephaly in patients with germline PTEN mutations and of brain weight in Pten knock-in murine model. European journal of human genetics : EJHG. Jul 2011;19(7):763-768.
160	Pilarski R, Stephens JA, Noss R, Fisher JL, Prior TW. Predicting PTEN mutations: an evaluation of Cowden syndrome and Bannayan-Riley-Ruvalcaba syndrome clinical features. Journal of medical genetics. Aug 2011;48(8):505-512.
161	Marsh DJ, Kum JB, Lunetta KL, et al. PTEN mutation spectrum and genotype-phenotype correlations in Bannayan-Riley-Ruvalcaba syndrome suggest a single entity with Cowden syndrome. Human molecular genetics. Aug 1999;8(8):1461-1472.
162	Ngeow J, Mester J, Rybicki LA, Ni Y, Milas M, Eng C. Incidence and clinical characteristics of thyroid cancer in prospective series of individuals with Cowden and Cowden-like syndrome characterized by germline PTEN, SDH, or KLLN alterations. The Journal of clinical endocrinology and metabolism. Dec 2011;96(12):E2063-2071.
163	Han SY, Kato H, Kato S, et al. Functional evaluation of PTEN missense mutations using in vitro phosphoinositide phosphatase assay. Cancer research. Jun 15 2000;60(12):3147-3151.
164	Loveday C, Turnbull C, Ruark E, et al. Germline RAD51C mutations confer susceptibility to ovarian cancer. Nature genetics. May 2012;44(5):475-476; author reply 476.
165	Aretz S, Stienen D, Uhlhaas S, et al. High proportion of large genomic deletions and a genotype phenotype update in 80 unrelated families with juvenile polyposis syndrome. Journal of medical genetics. Nov 2007;44(11):702-709.
166	Hemminki A, Markie D, Tomlinson I, et al. A serine/threonine kinase gene defective in Peutz-Jeghers syndrome. Nature. Jan 8 1998;391(6663):184-187.
167	Monti P, Ciribilli Y, Jordan J, et al. Transcriptional functionality of germ line p53 mutants influences cancer phenotype. Clinical cancer research : an official journal of the American Association for Cancer Research. Jul 1 2007;13(13):3789-3795.
168	Petitjean A, Mathe E, Kato S, et al. Impact of mutant p53 functional properties on TP53 mutation patterns and tumor phenotype: lessons from recent developments in the IARC TP53 database. Human mutation. Jun 2007;28(6):622-629.
169	Stenson PD, Ball EV, Mort M, et al. Human Gene Mutation Database (HGMD): 2003 update. Human mutation. Jun 2003;21(6):577-581.
170	Toguchida J, Yamaguchi T, Dayton SH, et al. Prevalence and spectrum of germline mutations of the p53 gene among patients with sarcoma. The New England journal of medicine. May 14 1992;326(20):1301-1308.
171	Hwang SJ, Lozano G, Amos CI, Strong LC. Germline p53 mutations in a cohort with childhood sarcoma: sex differences in cancer risk. American journal of human genetics. Apr 2003;72(4):975-983.
172	Choong SS, Latiff ZA, Mohamed M, et al. Childhood adrenocortical carcinoma as a sentinel cancer for detecting families with germline TP53 mutations. Clinical genetics. Dec 2012;82(6):564-568.
173	Hwang SM, Lee ES, Shin SH, Kong SY. Genetic counseling can influence the course of a suspected familial cancer syndrome patient: from a case of Li-Fraumeni like syndrome with a germline mutation in the TP53 gene. The Korean journal of laboratory medicine. Dec 2008;28(6):493-497.
174	McIntyre JF, Smith-Sorensen B, Friend SH, et al. Germline mutations of the p53 tumor suppressor gene in children with osteosarcoma. Journal of clinical oncology : official journal of the American Society of Clinical Oncology. May 1994;12(5):925-930.
175	Melhem-Bertrandt A, Bojadzieva J, Ready KJ, et al. Early onset HER2-positive breast cancer is associated with germline TP53 mutations. Cancer. Feb 15 2012;118(4):908-913.
176	Monti P, Perfumo C, Bisio A, et al. Dominant-negative features of mutant TP53 in germline carriers have limited impact on cancer outcomes. Molecular cancer research : MCR. Mar 2011;9(3):271-279.
177	Varley JM, McGown G, Thorncroft M, et al. An extended Li-Fraumeni kindred with gastric carcinoma and a codon 175 mutation in TP53. Journal of medical genetics. Dec 1995;32(12):942-945.
178	Wong P, Verselis SJ, Garber JE, et al. Prevalence of early onset colorectal cancer in 397 patients with classic Li-Fraumeni syndrome. Gastroenterology. Jan 2006;130(1):73-79.
179	Malcikova J, Tichy B, Damborsky J, et al. Analysis of the DNA-binding activity of p53 mutants using functional protein microarrays and its relationship to transcriptional activation. Biological chemistry. Feb-Mar 2010;391(2-3):197-205.
180	Horio Y, Suzuki H, Ueda R, et al. Predominantly tumor-limited expression of a mutant allele in a Japanese family carrying a germline p53 mutation. Oncogene. Apr 1994;9(4):1231-1235.
181	Masciari S, Dewanwala A, Stoffel EM, et al. Gastric cancer in individuals with Li-Fraumeni syndrome. Genetics in medicine : official journal of the American College of Medical Genetics. Jul 2011;13(7):651-657.
182	Momota H, Narita Y, Miyakita Y, Hosono A, Makimoto A, Shibui S. Acute lymphoblastic leukemia after temozolomide treatment for anaplastic astrocytoma in a child with a germline TP53 mutation. Pediatric blood & cancer. Sep 2010;55(3):577-579.
183	Bougeard G, Limacher JM, Martin C, et al. Detection of 11 germline inactivating TP53 mutations and absence of TP63 and HCHK2 mutations in 17 French families with Li-Fraumeni or Li-Fraumeni-like syndrome. Journal of medical genetics. Apr 2001;38(4):253-257.
184	Little JB, Nagasawa H, Keng PC, Yu Y, Li CY. Absence of radiation-induced G1 arrest in two closely related human lymphoblast cell lines that differ in p53 status. The Journal of biological chemistry. May 12 1995;270(19):11033-11036.
185	Vousden KH, Crook T, Farrell PJ. Biological activities of p53 mutants in Burkitt's lymphoma cells. The Journal of general virology. May 1993;74 ( Pt 5):803-810.
186	Wiese C, Gauny SS, Liu WC, Cherbonnel-Lasserre CL, Kronenberg A. Different mechanisms of radiation-induced loss of heterozygosity in two human lymphoid cell lines from a single donor. Cancer research. Feb 1 2001;61(3):1129-1137.
187	Kato S, Han SY, Liu W, et al. Understanding the function-structure and function-mutation relationships of p53 tumor suppressor protein by high-resolution missense mutation analysis. Proceedings of the National Academy of Sciences of the United States of America. Jul 8 2003;100(14):8424-8429.
188	Mazoyer S, Lalle P, Moyret-Lalle C, et al. Two germ-line mutations affecting the same nucleotide at codon 257 of p53 gene, a rare site for mutations. Oncogene. Apr 1994;9(4):1237-1239.
189	Pennington KP, Walsh T, Lee M, et al. BRCA1, TP53, and CHEK2 germline mutations in uterine serous carcinoma. Cancer. Jan 15 2013;119(2):332-338.
190	Quesnel S, Verselis S, Portwine C, et al. p53 compound heterozygosity in a severely affected child with Li-Fraumeni syndrome. Oncogene. Jul 8 1999;18(27):3970-3978.
191	Rines RD, van Orsouw NJ, Sigalas I, Li FP, Eng C, Vijg J. Comprehensive mutational scanning of the p53 coding region by two-dimensional gene scanning. Carcinogenesis. Jun 1998;19(6):979-984.
